# Supplementary material for: Indicator rating methodology for Rapid Sustainability Assessment Method (RSAM) for existing residential buildings using opinions of residents
Source: MethodsX. 2020 Oct 16;7:101105. doi: 10.1016/j.mex.2020.101105 (PMC7593611; doi:10.1016/j.mex.2020.101105)
Supplement: Supplementary file 1 — Supplementary material and/or Additional information: [file mmc1.xlsx]

## Sheet: Data Summary
Name of indicator		Case 1			Case 2			Case 3			Case 4			Case 5			Case 6			Case 7
Overall Sustainability		147	350	0.42	165	350	0.471	168	350	0.48	162	350	0.463	166	350	0.474	172	350	0.491	211	350	0.603
Social and Functional		93	170	0.547	112	170	0.659	114	170	0.671	107	170	0.629	94	170	0.553	112	170	0.659	128	170	0.753
Economic		13	30	0.433	24	30	0.8	19	30	0.633	14	30	0.467	19	30	0.633	20	30	0.667	21	30	0.7
Environment		41	150	0.273	29	150	0.193	35	150	0.233	41	150	0.273	53	150	0.353	40	150	0.267	62	150	0.413
											Case 1	Case 2	Case 3	Case 4	Case 5	Case 6	Case 7

## Sheet: Case 1
Name of indicator		Measured Scores [0-10]	Scores Total		Evaluated building is located in one of the suburban areas in Astana, and it is not far from the industrial area and railroads. This neighborhood was constructed especially for the workers of local railway station at the end of 80’s. Today, the apartments in those houses are rented or sold to other people. As the city of Astana has changed its status and developed into a continuously growing capi…
Overall Sustainability			147/350 (42%)
Social and functional			93/170 (54.7%)
User's health and comfort			45/70
	Natural ventilation	5
	Toxicity of finishing materials	2
	Thermal comfort	4
	Visual comfort	8
	Acoustic comfort	8
	Indoor air quality	9
	Natural light	9
Passive design			11/20
	Layout and Orientation	10
	Passive Systems (e.g. no electric ventilation, cooling and heating, etc.)	1
Mobility plan			8/20
	Occupant safety	4
	Accessibilities	4
Space flexibility and adaptability			14/20
	Availability and accessibility to social areas	4
	Space optimization, flexibility and adaptability	10
Facilities			15/40
	Accessibility to public transport	10
	Low impact mobility	0
	Building management and availability of services	5
	Local amenities	0
Economic			13/30 (43.3%)
Life cycle costs			9/20
	Initial costs (cost of the building)	5
	Operational costs (e.g. energy and water consumption costs)	4
Local Economy			4/10
	Hiring local goods and services	4
Environment			41/150 (27.3%)
Energy			6/30 (20%)
	Primary Energy consumption/area (or volume) (Energy Efficiency rating)	0
	Heat loss/Insulation	0
	Local Energy production	6
Soil use and biodiversity			27/60 (45%)
	Layout optimization	5
	Soil sealing	1
	Reuse of previously built or contaminated areas	0
	Ecological protection of the site	2
	Rehabilitation of the surrounding	9
	Use of native plants	10
Materials and Solid Waste			8/20 (40%)
	Reused products and recycled materials	2
	Waste separation and storage	6
Water			0/40 (0%)
	Water consumption	0
	Recycling and reuse of grey water	0
	Rain and storm water collection and use	0
	Separation of black water	0

## Sheet: Case 2
Name of indicator		Measured Scores [0-10]	Scores Total		The micro district "Samal" consists of 10 standard residential complexes on the embankment of the Ail and Kabanbai batyr. The neighborhood was built in 1997-2000 and became one of the first projects, the implementation of which was changed by the appearance of the embankment of Astana. The light yellow color, in which the houses were painted, became a kind of visiting card of this district. The s…
Overall Sustainability			165/350 (47.1%)
Social and functional			112/170 (65.9%)
User's health and comfort			48/70
	Natural ventilation	8
	Toxicity of finishing materials	4
	Thermal comfort	9
	Visual comfort	8
	Acoustic comfort	7
	Indoor air quality	7
	Natural light	5
Passive design			14/20
	Layout and Orientation	8
	Passive Systems (e.g. no electric ventilation, cooling and heating, etc.)	6
Mobility plan			10/20
	Occupant safety	5
	Accessibilities	5
Space flexibility and adaptability			15/20
	Availability and accessibility to social areas	7
	Space optimization, flexibility and adaptability	8
Facilities			25/40
	Accessibility to public transport	10
	Low impact mobility	7
	Building management and availability of services	5
	Local amenities	3
Economic			24/30 (80%)
Life cycle costs			16/20
	Initial costs (cost of the building)	10
	Operational costs (e.g. energy and water consumption costs)	6
Local Economy			8/10
	Hiring local goods and services	8
Environment			29/150 (19.3%)
Energy			7/30 (23.3%)
	Primary Energy consumption/area (or volume) (Energy Efficiency rating)	0
	Heat loss/Insulation	7
	Local Energy production	0
Soil use and biodiversity			13/60 (21.7%)
	Layout optimization	0
	Soil sealing	8
	Reuse of previously built or contaminated areas	0
	Ecological protection of the site	5
	Rehabilitation of the surrounding	0
	Use of native plants	0
Materials and Solid Waste			2/20 (10%)
	Reused products and recycled materials	0
	Waste separation and storage	2
Water			7/40 (17.5%)
	Water consumption	6
	Recycling and reuse of grey water	0
	Rain and storm water collection and use	1
	Separation of black water	0

## Sheet: Case 3
Name of indicator		Measured Scores [0-10]	Scores Total		This case is a modern country cottage complex with a single architectural style, located near the airport of the Astana. On the territory of 200 hectares, 1,600 cozy and spacious cottages, townhouses and duplexes are being built. It was commissioned in 2013. The village is equipped with all necessary communications: electricity, plumbing and sewerage - from city networks, autonomous electrical he…
Overall Sustainability			168/350 (48%)
Social and functional			114/170 (67.1%)
User's health and comfort			49/70
	Natural ventilation	10
	Toxicity of finishing materials	2
	Thermal comfort	4
	Visual comfort	6
	Acoustic comfort	8
	Indoor air quality	9
	Natural light	10
Passive design			20/20
	Layout and Orientation	10
	Passive Systems (e.g. no electric ventilation, cooling and heating, etc.)	10
Mobility plan			13/20
	Occupant safety	3
	Accessibilities	10
Space flexibility and adaptability			14/20
	Availability and accessibility to social areas	6
	Space optimization, flexibility and adaptability	8
Facilities			18/40
	Accessibility to public transport	8
	Low impact mobility	1
	Building management and availability of services	3
	Local amenities	6
Economic			19/30 (63.3%)
Life cycle costs			14/20
	Initial costs (cost of the building)	8
	Operational costs (e.g. energy and water consumption costs)	6
Local Economy			5/10
	Hiring local goods and services	5
Environment			35/150 (23.3%)
Energy			2/30 (6.7%)
	Primary Energy consumption/area (or volume) (Energy Efficiency rating)	0
	Heat loss/Insulation	2
	Local Energy production	0
Soil use and biodiversity			24/60 (40%)
	Layout optimization	5
	Soil sealing	7
	Reuse of previously built or contaminated areas	0
	Ecological protection of the site	6
	Rehabilitation of the surrounding	1
	Use of native plants	5
Materials and Solid Waste			7/20 (35%)
	Reused products and recycled materials	2
	Waste separation and storage	5
Water			2/40 (5%)
	Water consumption	0
	Recycling and reuse of grey water	0
	Rain and storm water collection and use	2
	Separation of black water	0

## Sheet: Case 4
Name of indicator		Measured Scores [0-10]	Scores Total		This residential complex was built in 2002 with 9 level building. Complex has own territory and located in corner of two streets Kenesary and Ualikhanov. The complex contains two structures and has own underground parking with entertainment place for children above the parking. Complex located in were quiet and social accessible place with many opportunities and market, shops, barber shops, drug …
Overall Sustainability			162/350 (46.3%)
Social and functional			107/170 (62.9%)
User's health and comfort			42/70
	Natural ventilation	3
	Toxicity of finishing materials	4
	Thermal comfort	10
	Visual comfort	6
	Acoustic comfort	6
	Indoor air quality	6
	Natural light	7
Passive design			11/20
	Layout and Orientation	8
	Passive Systems (e.g. no electric ventilation, cooling and heating, etc.)	3
Mobility plan			12/20
	Occupant safety	4
	Accessibilities	8
Space flexibility and adaptability			15/20
	Availability and accessibility to social areas	8
	Space optimization, flexibility and adaptability	7
Facilities			27/40
	Accessibility to public transport	10
	Low impact mobility	4
	Building management and availability of services	7
	Local amenities	6
Economic			14/30 (46.7%)
Life cycle costs			9/20
	Initial costs (cost of the building)	3
	Operational costs (e.g. energy and water consumption costs)	6
7			5/10
	Hiring local goods and services	5
Environment			41/150 (27.3%)
Energy			14/30 (46.7%)
	Primary Energy consumption/area (or volume) (Energy Efficiency rating)	4
	Heat loss/Insulation	10
	Local Energy production	0
Soil use and biodiversity			17/60 (28.3%)
	Layout optimization	4
	Soil sealing	0
	Reuse of previously built or contaminated areas	0
	Ecological protection of the site	7
	Rehabilitation of the surrounding	3
	Use of native plants	3
Materials and Solid Waste			9/20 (45%)
	Reused products and recycled materials	3
	Waste separation and storage	6
Water			1/40 (2.5%)
	Water consumption	1
	Recycling and reuse of grey water	0
	Rain and storm water collection and use	0
	Separation of black water	0

## Sheet: Case 5
Name of indicator		Measured Scores [0-10]	Scores Total		This residential Complex is a large new complex, located in the Almaty district of Astana, at the intersection of Bogenbay ave. and Aimanov street. The building has 17 floors. The structure is monolithic. The main facade of the building goes to Bogenbaya Avenue. Under the territory of the courtyard there is a parking lot. In the center there are playground and sports grounds, benches and wide pav…
Overall Sustainability			166/350 (47.4%)
Social and functional			94/170 (55.3%)
User's health and comfort			33/70
	Natural ventilation	1
	Toxicity of finishing materials	4
	Thermal comfort	6
	Visual comfort	7
	Acoustic comfort	5
	Indoor air quality	6
	Natural light	4
Passive design			13/20
	Layout and Orientation	10
	Passive Systems (e.g. no electric ventilation, cooling and heating, etc.)	3
Mobility plan			13/20
	Occupant safety	5
	Accessibilities	8
Space flexibility and adaptability			15/20
	Availability and accessibility to social areas	8
	Space optimization, flexibility and adaptability	7
Facilities			20/40
	Accessibility to public transport	10
	Low impact mobility	1
	Building management and availability of services	8
	Local amenities	1
Economic			19/30 (63.3%)
Life cycle costs			12/20
	Initial costs (cost of the building)	7
	Operational costs (e.g. energy and water consumption costs)	5
7			7/10
	Hiring local goods and services	7
Environment			53/150 (35.3%)
Energy			16/30 (53.3%)
	Primary Energy consumption/area (or volume) (Energy Efficiency rating)	8
	Heat loss/Insulation	8
	Local Energy production	0
Soil use and biodiversity			27/60 (45%)
	Layout optimization	6
	Soil sealing	4
	Reuse of previously built or contaminated areas	7
	Ecological protection of the site	8
	Rehabilitation of the surrounding	2
	Use of native plants	0
Materials and Solid Waste			10/20 (50%)
	Reused products and recycled materials	6
	Waste separation and storage	4
Water			0/40 (0%)
	Water consumption	0
	Recycling and reuse of grey water	0
	Rain and storm water collection and use	0
	Separation of black water	0

## Sheet: Case 6
Name of indicator		Measured Scores [0-10]	Scores Total		This case reports the sustainability indicators of one of the new buildings (since 2016) in Astana. The residential complex is a 7-storey house built in the Esil district of Astana, not far from the Triumphal arch, at Mangilik el ave. 23. The residential complex consists of nine blocks built on monolithic-frame technology, the filling of walls - brick, external finishing - travertine. There are 1…
Overall Sustainability			172/350 (49.1%)
Social and functional			112/170 (65.9%)
User's health and comfort			43/70
	Natural ventilation	4
	Toxicity of finishing materials	4
	Thermal comfort	8
	Visual comfort	9
	Acoustic comfort	8
	Indoor air quality	7
	Natural light	3
Passive design			15/20
	Layout and Orientation	9
	Passive Systems (e.g. no electric ventilation, cooling and heating, etc.)	6
Mobility plan			17/20
	Occupant safety	8
	Accessibilities	9
Space flexibility and adaptability			16/20
	Availability and accessibility to social areas	9
	Space optimization, flexibility and adaptability	7
Facilities			21/40
	Accessibility to public transport	10
	Low impact mobility	4
	Building management and availability of services	6
	Local amenities	1
Economic			20/30 (66.7%)
Life cycle costs			12/20
	Initial costs (cost of the building)	6
	Operational costs (e.g. energy and water consumption costs)	6
7			8/10
	Hiring local goods and services	8
Environment			40/150 (26.7%)
Energy			7/30 (23.3%)
	Primary Energy consumption/area (or volume) (Energy Efficiency rating)	4
	Heat loss/Insulation	3
	Local Energy production	0
Soil use and biodiversity			18/60 (30%)
	Layout optimization	4
	Soil sealing	4
	Reuse of previously built or contaminated areas	0
	Ecological protection of the site	10
	Rehabilitation of the surrounding	0
	Use of native plants	0
Materials and Solid Waste			11/20 (55%)
	Reused products and recycled materials	2
	Waste separation and storage	9
Water			4/40 (10%)
	Water consumption	4
	Recycling and reuse of grey water	0
	Rain and storm water collection and use	0
	Separation of black water	0

## Sheet: Case 7
Name of indicator		Measured Scores [0-10]	Scores Total		This residential complex is BREEM certified example. It combines urban comfort and ecological cleanliness of country life. The original architectural idea - to arrange a residential area along a unique artificial pond and a park zone - further emphasizes the fusion of nature with the landscape of urban life. In the residential complex , energy production sources such as solar panels, wind turbine…
Overall Sustainability			211/350 (60.3%)
Social and functional			128/170 (75.3%)
User's health and comfort			52/70
	Natural ventilation	6
	Toxicity of finishing materials	10
	Thermal comfort	8
	Visual comfort	5
	Acoustic comfort	6
	Indoor air quality	7
	Natural light	10
Passive design			20/20
	Layout and Orientation	10
	Passive Systems (e.g. no electric ventilation, cooling and heating, etc.)	10
Mobility plan			17/20
	Occupant safety	8
	Accessibilities	9
Space flexibility and adaptability			18/20
	Availability and accessibility to social areas	8
	Space optimization, flexibility and adaptability	10
Facilities			21/40
	Accessibility to public transport	8
	Low impact mobility	1
	Building management and availability of services	9
	Local amenities	3
Economic			21/30 (70%)
Life cycle costs			13/20
	Initial costs (cost of the building)	5
	Operational costs (e.g. energy and water consumption costs)	8
7			8/10
	Hiring local goods and services	8
Environment			62/150 (41.3%)
Energy			16/30 (53.3%)
	Primary Energy consumption/area (or volume) (Energy Efficiency rating)	4
	Heat loss/Insulation	6
	Local Energy production	6
Soil use and biodiversity			28/60 (46.7%)
	Layout optimization	5
	Soil sealing	7
	Reuse of previously built or contaminated areas	0
	Ecological protection of the site	7
	Rehabilitation of the surrounding	4
	Use of native plants	5
Materials and Solid Waste			12/20 (60%)
	Reused products and recycled materials	2
	Waste separation and storage	10
Water			6/40 (15%)
	Water consumption	2
	Recycling and reuse of grey water	4
	Rain and storm water collection and use	0
	Separation of black water	0
